# Supplementary material for: Modelling the impact of historic landscape change on soil erosion and degradation
Source: Sci Rep. 2023 Mar 27;13:4949. doi: 10.1038/s41598-023-31334-z (PMC10042871; doi:10.1038/s41598-023-31334-z)
Supplement: Supplementary file 2 — Supplementary Information 2. [file 41598_2023_31334_MOESM2_ESM.zip]

Archive with 12 entries (9 files):
- GeoTiff/C_factor_ER.tif
- GeoTiff/Elevation.tif
- GeoTiff/K_factor_ER.tif
- GeoTiff/LS_factor_ER.tif
- GeoTiff/R_factor_ER.tif
- GeoTiff/R_factor_EU_2050.tif
- GPKG/hlc_v.gpkg
- GPKG/roi.gpkg
- HLC_RUSLE.Rmd
- Output/Article_Figures/
- Output/Rasters/
- Output/Tables/
