# Supplementary material for: Modelling the impact of historic landscape change on soil erosion and degradation
Source: Sci Rep. 2023 Mar 27;13:4949. doi: 10.1038/s41598-023-31334-z (PMC10042871; doi:10.1038/s41598-023-31334-z)
Supplement: Supplementary file 2 — Supplementary Information 2. [file 41598_2023_31334_MOESM2_ESM.zip › HLC_RUSLE.Rmd]

---
title: "Modelling the impact of historic landscape change on soil erosion and degradation"
author: "Filippo Brandolini"
date: "08/10/2022"
last revision: "14/03/2023"
output:
  pdf_document: default
  html_document: default
---

```{r setup, include=FALSE}
library(yaml)
library(markdown)
library(tinytex)
library(knitr)
knitr::opts_chunk$set(echo = TRUE)
```

---

NOTES:
The data are uploaded from the 'GeoTiff' & 'GPKG' folders.
The plotted Article_Figures and .Tables files are saved in the 'Output' folder.

---
## Load Libraries
```{r echo=FALSE, results='hide', include=FALSE}

LibPack<-c("raster","sf","sp","dplyr","stars","rgdal","rgeos","maptools","ggplot2","ggforce","ggspatial","gridExtra", "RColorBrewer")

not_installed <- LibPack[!(LibPack %in% installed.packages()[ , "Package"])]    # Extract not installed packages
if(length(not_installed)) install.packages(not_installed)    

lapply(LibPack, require, character.only=TRUE)
```
The following libraries were loaded: 'LibPack'.

# Loading Data
```{r results='hide'}

#Regional RUSLE Factors
R <- raster("GeoTiff/R_factor_ER.tif")
K <- raster("GeoTiff/K_factor_ER.tif")
LS <- raster("GeoTiff/LS_factor_ER.tif")
C_ER <- raster("GeoTiff/C_factor_ER.tif")

#HLC dataset
hlc_v <- as_Spatial(st_read("GPKG/hlc_v.gpkg"))

#Project area
prj_area <- as_Spatial(st_read("GPKG/roi.gpkg"))
prj_area$long <- coordinates(prj_area)[,1]
prj_area$lat <- coordinates(prj_area)[,2]
roi<-fortify(prj_area)

```
```{r echo=FALSE, results='hide'}

#Plot Regional Rusle Factors
Regional_Factors <- list(R,K,LS,C_ER)
Reg_Factors_df <- lapply(Regional_Factors, function(f){data.frame(rasterToPoints(f))})
new_col_name <- c("x","y","value")
Reg_Factors_plots <- lapply(Reg_Factors_df, setNames, nm = new_col_name)
names(Reg_Factors_plots) <- c("R2","K2","LS2","C_ER2")

tiff(width=3000,height=3000,res = 300, file="Output/Article_Figures/Regional_Rusle_Factors.tiff")

R2_vis<-ggplotGrob(ggplot(Reg_Factors_plots$R2, aes(x=x/1000, y=y/1000)) + geom_tile(aes(fill = value))+
                     scale_fill_distiller(type = "seq",palette = "Blues", 
                                          guide = "colourbar", aesthetics = "fill",
                                          name= "R (MJ mm ha-1 h-1 yr-1) ",
                                          direction= 1)+
                     geom_polygon(aes(x=long/1000, y=lat/1000), data=roi, fill=NA,color="black", size=0.5, linetype=1)+
                     labs(title = " ", adj= 1, x = "",y = "")+
                     theme(plot.margin=unit(c(-0.5, -0.5, -0.5, -0.5), "cm"),
                           legend.position = "top",
                           legend.key.height = unit(0.3, 'cm'),
                           legend.title = element_text(size=12),
                           legend.text = element_text(size=8),
                            axis.text.x = element_blank(),
                            axis.text.y = element_blank(),
                            axis.ticks = element_blank(),
                            rect = element_blank())+
                      coord_fixed())

K2_vis<-ggplotGrob(ggplot(Reg_Factors_plots$K2, aes(x=x/1000, y=y/1000)) + geom_tile(aes(fill = value))+
                     scale_fill_distiller(type = "seq",palette = "Oranges", 
                                          guide = "colourbar", aesthetics = "fill",
                                          name="K (Mg h MJ-1 mm-1) ",
                                          direction= 1)+
                     geom_polygon(aes(x=long/1000, y=lat/1000), data=roi, fill=NA,color="black", size=0.5, linetype=1)+
                     labs(title = " ", adj= 1, x = "",y = "")+
                     theme(plot.margin=unit(c(-0.5, -0.5, -0.5, -0.5), "cm"),
                           legend.position = "top",
                           legend.key.height = unit(0.3, 'cm'),
                           legend.title = element_text(size=12),
                           legend.text = element_text(size=8),
                            axis.text.x = element_blank(),
                            axis.text.y = element_blank(),
                            axis.ticks = element_blank(),
                            rect = element_blank())+
                      coord_fixed())

LS2_vis<-ggplotGrob(ggplot(Reg_Factors_plots$LS2, aes(x=x/1000, y=y/1000)) + geom_tile(aes(fill = value))+
                      scale_fill_distiller(type = "seq",palette = "Purples", 
                                           guide = "colourbar", aesthetics = "fill",
                                           name="LS (dimensionless) ",
                                           direction= 1)+
                      geom_polygon(aes(x=long/1000, y=lat/1000), data=roi, fill=NA,color="black", size=0.5, linetype=1)+
                      labs(title = " ", adj= 1, x = "",y = "")+
                      theme(plot.margin=unit(c(-0.5, -0.5, -0.5, -0.5), "cm"),
                           legend.position = "top",
                           legend.key.height = unit(0.3, 'cm'),
                           legend.title = element_text(size=12),
                           legend.text = element_text(size=8),
                            axis.text.x = element_blank(),
                            axis.text.y = element_blank(),
                            axis.ticks = element_blank(),
                            rect = element_blank())+
                      coord_fixed())


C_ER2_vis<-ggplotGrob(ggplot(Reg_Factors_plots$C_ER2, aes(x=x/1000, y=y/1000)) + geom_tile(aes(fill = value))+
                        scale_fill_distiller(type = "seq",palette = "Greens", 
                                             guide = "colourbar", aesthetics = "fill",
                                             name="C (dimensionless) ",
                                             direction= 1)+
                        geom_polygon(aes(x=long/1000, y=lat/1000), data=roi, fill=NA,color="black", size=0.5, linetype=1)+
                        labs(title = " ", adj= 1, x = "",y = "")+
                        ggspatial::annotation_scale(location="br",
                                                  plot_unit="km",
                                                  style="ticks",
                                                  pad_x = unit(2, "cm"))+
                        ggspatial::annotation_north_arrow(location= "br",
                                                        height = unit(2, "cm"),
                                                        width = unit(1, "cm"),
                                                        # pad_x = unit(, "cm"),
                                                        style = north_arrow_orienteering(
                                                          line_width = 1,
                                                          line_col = "black",
                                                          fill = c("black", "black"),
                                                          text_col = "black",
                                                          text_family = "",
                                                          text_face = NULL,
                                                          text_size = 3,
                                                          text_angle = 0))+
                        theme(plot.margin=unit(c(-0.5, -0.5, -0.5, -0.5), "cm"),
                           legend.position = "top",
                           legend.key.height = unit(0.3, 'cm'),
                           legend.title = element_text(size=12),
                           legend.text = element_text(size=8),
                            axis.text.x = element_blank(),
                            axis.text.y = element_blank(),
                            axis.ticks = element_blank(),
                            rect = element_blank())+
                      coord_fixed())

grid.arrange(R2_vis,K2_vis,LS2_vis,C_ER2_vis,
             widths = c(1,1),
             layout_matrix = rbind(c(1,2),
                                   c(3,4)))

dev.off()

```
```{r echo=FALSE, out.width="100%", fig.cap="Regional Rusle Factors", fig.align='center'}
knitr::include_graphics("Output/Article_Figures/Regional_Rusle_Factors.tiff")
```

```{r echo=FALSE, results='hide'}
#Getting coordinates

hlc_v$x <- coordinates(hlc_v)[,1]
hlc_v$y <- coordinates(hlc_v)[,2]

# Diachronic C Factors

## !!! No reliable LULC data were available for the 1950s; it was not possible to differentiate "arable land" from "pastures" or "natural grassland" only using historical B&W aerial images. Thus, the C Value for "Agriculture Generic" corresponds to the highest value of the Corine LULC class "2.4.2 Complex cultivation patterns". [For details about the C Values used in this research see: 'Panagos, P. et al. Estimating the soil erosion cover-management factor at the European scale. Land use policy 48, 38–50 (2015)'].

HLC_LULC_list <- list(hlc_v$LU_1950, hlc_v$LU_1970, hlc_v$LU_2000, hlc_v$LU_2010)

# This function converts the HLC-LULC categories in numerical values

Corine_LULC_val <- function(c){
  (case_when(c == "Agriculture (Generic)" ~ 0.2, c == "Non irrigated arable land" ~ 0.166, c == "Pastures" ~ 0.0903, c == "Grassland" ~ 0.0435, c == "Sparsely vegetated areas" ~ 0.2652, c == "Transitional woodland-shrub" ~ 0.0219, c == "Mixed Forest" ~ 0.0011, c == "Residential area" ~ 0.0003, c == "Greenhouse" ~ 0.0003,c == "Industrial area" ~ 0.0003,c == "Agro - Forestry" ~ 0.0881,c == "Vineyard" ~ 0.3527,c == "Fruit Trees" ~ 0.2188,c == "Water body" ~ 0))
}

C_Factors_calc <- lapply(HLC_LULC_list, Corine_LULC_val)

names(C_Factors_calc) <- c("C_Factor_50","C_Factor_70","C_Factor_00","C_Factor_10")

hlc_v$C_Factor_50 <- C_Factors_calc$C_Factor_50
hlc_v$C_Factor_70 <- C_Factors_calc$C_Factor_70
hlc_v$C_Factor_00 <- C_Factors_calc$C_Factor_00
hlc_v$C_Factor_10 <- C_Factors_calc$C_Factor_10

# C_Factor_1950
C_50_r<- writeRaster(resample(raster((as(st_rasterize(st_as_sf(subset(hlc_v, select = c("x","y","C_Factor_50")))), 
                    "Raster")), layer = 3), R), 'Output/Rasters/C_Factor_1950.tif', format="GTiff", overwrite=TRUE)

# C_Factor_1970
C_70_r<- writeRaster(resample(raster((as(st_rasterize(st_as_sf(subset(hlc_v, select = c("x","y","C_Factor_70")))), 
                    "Raster")), layer = 3), R), 'Output/Rasters/C_Factor_1970.tif', format="GTiff", overwrite=TRUE)

# C_Factor_2000
C_00_r<- writeRaster(resample(raster((as(st_rasterize(st_as_sf(subset(hlc_v, select = c("x","y","C_Factor_00")))), 
                    "Raster")), layer = 3), R), 'Output/Rasters/C_Factor_2000.tif', format="GTiff", overwrite=TRUE)

# C_Factor_2010

C_10_r<- writeRaster(resample(raster((as(st_rasterize(st_as_sf(subset(hlc_v, select = c("x","y","C_Factor_10")))), 
                    "Raster")), layer = 3), R), 'Output/Rasters/C_Factor_2010.tif', format="GTiff", overwrite=TRUE)

```

```{r echo=FALSE, results='hide'}
# Diachronic P Factors

hlc_v$slope_mean[hlc_v$slope_mean>45 ] <- 45

HLC_NoF_List <- list(hlc_v$NoF_1950, hlc_v$NoF_1970,hlc_v$NoF_2000, hlc_v$NoF_2010)

# This funtion returns the P Factor according to the formula (2) described in the paper
P_Function <- function(p){((hlc_v$Area/p)*hlc_v$Area^-1)/(hlc_v$slope_mean/100)}

# Calculating the P Factors for the periods 1950s, 1970s, 2000s, 2010s
P_Factors_calc <- lapply(HLC_NoF_List, P_Function)
names(P_Factors_calc) <- c("P_Factor_50","P_Factor_70","P_Factor_00","P_Factor_10")

hlc_v$P_Factor_50 <- P_Factors_calc$P_Factor_50
hlc_v$P_Factor_70 <- P_Factors_calc$P_Factor_70
hlc_v$P_Factor_00 <- P_Factors_calc$P_Factor_00
hlc_v$P_Factor_10 <- P_Factors_calc$P_Factor_10

# This function calibrates the P Factor values according to the Boundary Loss attribute
BL_calibration <- function(data,i,j) {
  fun_bl <- function(i,j){case_when(
  i == "Much"~ (j*1.8),
  i == "Some"~ (j*1.4),
  i == "Little"~ (j*1.2),
  TRUE ~ (j))
}

mapply(FUN=fun_bl, i, j)

}

# This function add the Terrace Farming values to the P Factor
Add_Terr_Farming <- function(data,a,b,c){
  fun_tf <- function(a,b,c){case_when(
    (a == 'TERRACE - Step Terrace' & b > 0 & b < 7)~ 0.10,
    (a == 'TERRACE - Contour Terrace' & b > 0 & b < 7)~ 0.10,
    (a == 'TERRACE - Step Terrace' & b > 7 & b < 11.3)~ 0.12,
    (a == 'TERRACE - Contour Terrace' & b > 7 & b < 11.3)~ 0.12,
    (a == 'TERRACE - Step Terrace' & b > 11.3 & b < 17.6)~ 0.16,
    (a == 'TERRACE - Contour Terrace' & b > 11.3 & b < 17.6)~ 0.16,
    (a == 'TERRACE - Step Terrace' & b > 17.6 & b < 26.8)~ 0.18,
    (a == 'TERRACE - Contour Terrace' & b > 17.6 & b < 26.8)~ 0.18,
    (a == 'TERRACE - Step Terrace' & b > 26.8)~ 0.18,
    (a == 'TERRACE - Contour Terrace' & b > 26.8)~ 0.18,
                  TRUE ~ (c))
}

mapply(FUN=fun_tf, a,b,c)

}

# This function replace the NA values and the values > 1 with 1. !!! The P factor needs to be between 0 and 1 !!!
Replace_NA <- function(x){case_when(
    (is.na(x)) ~ 1,
    (x > 1 ) ~ 1,
    TRUE ~ (x))
}

hlc_v$P_Factor_50 <- BL_calibration(P_Factors_calc [[1]],hlc_v$BL_1950,hlc_v$P_Factor_50)
hlc_v$P_Factor_70 <- BL_calibration(P_Factors_calc [[2]],hlc_v$BL_1970,hlc_v$P_Factor_70)
hlc_v$P_Factor_00 <- BL_calibration(P_Factors_calc [[3]],hlc_v$BL_2000,hlc_v$P_Factor_00)
hlc_v$P_Factor_10 <- BL_calibration(P_Factors_calc [[4]],hlc_v$BL_2010,hlc_v$P_Factor_10)

hlc_v$P_Factor_50 <- Add_Terr_Farming(hlc_v$P_Factor_50, hlc_v$CLASS_bt_1950,hlc_v$slope_mean, hlc_v$P_Factor_50)
hlc_v$P_Factor_70 <- Add_Terr_Farming(hlc_v$P_Factor_70,hlc_v$CLASS_bt_1970,hlc_v$slope_mean, hlc_v$P_Factor_70)
hlc_v$P_Factor_00 <- Add_Terr_Farming(hlc_v$P_Factor_00,hlc_v$CLASS_bt_2000,hlc_v$slope_mean, hlc_v$P_Factor_00)
hlc_v$P_Factor_10 <- Add_Terr_Farming(hlc_v$P_Factor_10,hlc_v$CLASS_bt_2010,hlc_v$slope_mean, hlc_v$P_Factor_10)

hlc_v$P_Factor_50 <- Replace_NA(hlc_v$P_Factor_50)
hlc_v$P_Factor_70 <- Replace_NA(hlc_v$P_Factor_70)
hlc_v$P_Factor_00 <- Replace_NA(hlc_v$P_Factor_00)
hlc_v$P_Factor_10 <- Replace_NA(hlc_v$P_Factor_10)


# P_Factor_1950
P_50_r<- writeRaster(resample(raster((as(st_rasterize(st_as_sf(subset(hlc_v, select = c("x","y","P_Factor_50")))), 
                    "Raster")), layer = 3), R), 'Output/Rasters/P_Factor_1950.tif', format="GTiff", overwrite=TRUE)

# P_Factor_1970
P_70_r<- writeRaster(resample(raster((as(st_rasterize(st_as_sf(subset(hlc_v, select = c("x","y","P_Factor_70")))), 
                    "Raster")), layer = 3), R), 'Output/Rasters/P_Factor_1970.tif', format="GTiff", overwrite=TRUE)

# P_Factor_2000
P_00_r<- writeRaster(resample(raster((as(st_rasterize(st_as_sf(subset(hlc_v, select = c("x","y","P_Factor_00")))), 
                    "Raster")), layer = 3), R), 'Output/Rasters/P_Factor_2000.tif', format="GTiff", overwrite=TRUE)

# P_Factor_2010
P_10_r<- writeRaster(resample(raster((as(st_rasterize(st_as_sf(subset(hlc_v, select = c("x","y","P_Factor_10")))), 
                    "Raster")), layer = 3), R), 'Output/Rasters/P_Factor_2010.tif', format="GTiff", overwrite=TRUE)

```

```{r echo=FALSE, results='hide'}
# Plot C Factors Rasters

hlc_sf <- st_as_sf(hlc_v)
hlc_r <- st_rasterize(hlc_sf)
hlc_f <- fortify(data.frame(hlc_r))

tiff(width=6000,height=2000,res = 300, 
    file="Output/Article_Figures/C_Factors_HLC_TLs.tiff")

C50_vis<-ggplotGrob(ggplot(hlc_f, aes(x=x/1000, y=y/1000)) + geom_tile(aes(fill = C_Factor_50))+
                      scale_fill_distiller(type = "seq",palette = "Greens", 
                                           guide = "colourbar", aesthetics = "fill",
                                           direction= 1, na.value = "transparent")+
                      geom_polygon(aes(x=long/1000, y=lat/1000), data=roi, fill=NA,color="black", size=0.5, linetype=1)+
                      annotate(geom="text", x=610000/1000, y=4930700/1000, label="1950s", size = 8)+
                      labs(title = " ", adj= 1, x = "",y = "")+
                      theme(plot.margin=unit(c(-0.5, 0, -0.5, -0.5), "cm"),
                            # plot.title = element_text(size=12, hjust = 0.5),
                            legend.position = "none",
                            axis.text.x = element_blank(),
                            axis.text.y = element_blank(),
                            axis.ticks = element_blank(),
                            rect = element_blank())+
                      coord_fixed())

C70_vis<-ggplotGrob(ggplot(hlc_f, aes(x=x/1000, y=y/1000)) + geom_tile(aes(fill = C_Factor_70))+
                      scale_fill_distiller(type = "seq",palette = "Greens", 
                                           guide = "colourbar", aesthetics = "fill",
                                           direction= 1, na.value = "transparent")+
                      geom_polygon(aes(x=long/1000, y=lat/1000), data=roi, fill=NA,color="black", size=0.5, linetype=1)+
                      annotate(geom="text", x=610000/1000, y=4930700/1000, label="1970s", size = 8)+
                      labs(title = " ", adj= 1, x = "",y = "")+
                      theme(plot.margin=unit(c(-0.5, 0, -0.5, -0.5), "cm"),
                            #plot.title = element_text(size=12, hjust = 0.5),
                            legend.position = "none",
                            axis.text.x = element_blank(),
                            axis.text.y = element_blank(),
                            axis.ticks = element_blank(),
                            rect = element_blank())+
                      coord_fixed())

C00_vis<-ggplotGrob(ggplot(hlc_f, aes(x=x/1000, y=y/1000)) + geom_tile(aes(fill = C_Factor_00))+
                      scale_fill_distiller(type = "seq",palette = "Greens", 
                                           guide = "colourbar", aesthetics = "fill",
                                           direction= 1,na.value = "transparent")+
                      geom_polygon(aes(x=long/1000, y=lat/1000), data=roi, fill=NA,color="black", size=0.5, linetype=1)+
                      annotate(geom="text", x=610000/1000, y=4930700/1000, label="2000s", size = 8)+
                      labs(title = "", adj= 1, x = "",y = "")+
                      theme(plot.margin=unit(c(-0.5, 0, -0.5, -0.5), "cm"),
                            #plot.title = element_text(size=12, hjust = 0.5),
                            legend.position = "none",
                            axis.text.x = element_blank(),
                            axis.text.y = element_blank(),
                            axis.ticks = element_blank(),
                            rect = element_blank())+
                      coord_fixed())


C10_vis<-ggplotGrob(ggplot(hlc_f, aes(x=x/1000, y=y/1000)) + geom_tile(aes(fill = C_Factor_10))+
                      scale_fill_distiller(type = "seq",palette = "Greens", 
                                           guide = "colourbar", aesthetics = "fill",
                                           direction= 1,na.value = "transparent")+
                      geom_polygon(aes(x=long/1000, y=lat/1000), data=roi, fill=NA,color="black", size=0.5, linetype=1)+
                      annotate(geom="text", x=610000/1000, y=4930700/1000, label="2010s", size = 8)+
                      labs(title = "", adj= 1, x = "",y = "")+
                      ggspatial::annotation_scale(location="br",
                                                  plot_unit="km",
                                                  style="ticks",
                                                  pad_x = unit(2, "cm"))+
                      ggspatial::annotation_north_arrow(location= "br",
                                                        height = unit(2, "cm"),
                                                        width = unit(1, "cm"),
                                                        # pad_x = unit(, "cm"),
                                                        style = north_arrow_orienteering(
                                                          line_width = 1,
                                                          line_col = "black",
                                                          fill = c("black", "black"),
                                                          text_col = "black",
                                                          text_family = "",
                                                          text_face = NULL,
                                                          text_size = 7,
                                                          text_angle = 0))+
                      theme(plot.margin=unit(c(-0.5, 0, -0.5, -0.5), "cm"),
                            #plot.title = element_text(size=12, hjust = 0.5),
                            legend.position = "none",
                            axis.text.x = element_blank(),
                            axis.text.y = element_blank(),
                            axis.ticks = element_blank(),
                            rect = element_blank())+
                      coord_fixed())

combined_plot_C <- grid.arrange(C50_vis,C70_vis,C00_vis,C10_vis,
             widths = c(1,1,1,1),
             layout_matrix = rbind(c(1,2,3,4)))

plot_legend_C <- ggplot(hlc_f, aes(x=x/1000, y=y/1000)) + geom_tile(aes(fill = C_Factor_00))+
                      scale_fill_distiller(type = "seq",palette = "Greens", 
                                           guide = "colourbar", aesthetics = "fill",
                                           name="C Factor (dimensionless)  ",
                                           direction= 1, na.value = "transparent")+
                      theme(legend.position = "bottom",
                            legend.key.height = unit(1, 'cm'),
                            legend.key.width = unit(5,'cm'),
                            legend.title = element_text(size=20),
                            legend.text = element_text(size=18))+
                      coord_fixed()

# function to extract legend from plot
get_only_legend <- function(plot) {
  plot_table <- ggplot_gtable(ggplot_build(plot))
  legend_plot <- which(sapply(plot_table$grobs, function(x) x$name) == "guide-box")
  legend <- plot_table$grobs[[legend_plot]]
  return(legend)
}

# extract legend from plot1 using above function
legend_C <- get_only_legend(plot_legend_C)   

# final combined plot with shared legend
grid.arrange(combined_plot_C, legend_C, nrow = 2, heights = c(10, 2))

dev.off()
```
```{r echo=FALSE, out.width="100%", fig.cap="C Factors HLC TLs", fig.align='center'}
knitr::include_graphics("Output/Article_Figures/C_Factors_HLC_TLs.tiff")
```
```{r echo=FALSE, results='hide'}
#C Factor mean values extraction

C_stack <- stack(C_50_r, C_70_r, C_00_r, C_10_r)
Mean_C <- data.frame(signif(cellStats(C_stack, "mean"), digits = 4))
row.names(Mean_C) <- NULL
colnames(Mean_C) <- 'C_Factor'
Mean_C <- cbind(Mean_C, Period = c("1950s","1970s","2000s","2010s"))
Mean_C <- Mean_C[, c(2,1)]
```

```{r echo=FALSE, results='hide'}
# PLOT: C Factors mean values graph

tiff(width=3000,height=2000,res = 300, file="Output/Article_Figures/C_Factor_mean_values.tiff")

Mean_C2 <- ggplot(Mean_C, aes(x=Period, y= C_Factor, group=1)) +
  geom_line(size = 1, colour="lightgreen", linejoin='round') +
  geom_point(size=3, colour="darkgreen")+
  theme_light()+
  theme(axis.text=element_text(size=18),
        axis.title = element_text(size=18))+
  xlab("HLC Period")+
  ylab("C Factor Mean Values")
print(Mean_C2)
dev.off()
```

```{r echo=FALSE, out.width="100%", fig.cap="C Factor mean values", fig.align='center'}
knitr::include_graphics("Output/Article_Figures/C_Factor_mean_values.tiff")
```
```{r echo=FALSE, results='hide'}
#P Factor mean values extraction

P_stack <- stack(P_50_r, P_70_r, P_00_r, P_10_r)
Mean_P <- data.frame(signif(cellStats(P_stack, "mean"), digits = 4))
row.names(Mean_P) <- NULL
colnames(Mean_P) <- 'P_Factor'
Mean_P <- cbind(Mean_P, Period = c("1950s","1970s","2000s","2010s"))
Mean_P <- Mean_P[, c(2,1)]
```

```{r echo=FALSE, results='hide'}
# PLOT: P Factors mean values graph

tiff(width=3000,height=2000,res = 300, file="Output/Article_Figures/P_Factor_mean_values.tiff")

Mean_P2 <- ggplot(Mean_P, aes(x=Period, y= P_Factor, group=1)) +
  geom_line(size = 1, colour="red", linejoin='round') +
  geom_point(size=3, colour="darkred")+
  theme_light()+
  theme(axis.text=element_text(size=18),
        axis.title = element_text(size=18))+
  xlab("HLC Period")+
  ylab("P Factor Mean Values")
print(Mean_P2)
dev.off()

```

```{r echo=FALSE, out.width="100%", fig.cap="P Factor mean values", fig.align='center'}
knitr::include_graphics("Output/Article_Figures/P_Factor_mean_values.tiff")
```
```{r echo=FALSE, results='hide'}
# PLOT: P Factor GoF-test

tiff(width=3000,height=1600,res = 300, file="Output/Article_Figures/P_Factor_GoF.tiff")


P_GoF_1 <- ggplotGrob(ggplot(data = hlc_f, aes(x = P_Factor_10, y = NoF_2010)) +
                        geom_point(color = "red", shape = 16, size= 1)+
                        geom_smooth(method=lm, level=0.99, col='black', size= 0.5)+
                        theme_light()+
                        theme(axis.text=element_text(size=10),
                              axis.title = element_text(size=12))+
                        xlim(0.18,0.99)+
                        ylim(0,35)+
                        xlab("P Factor 2010s") +
                        ylab("Number of Fields"))

P_GoF_2 <- ggplotGrob(ggplot(data = hlc_f, aes(x = P_Factor_10, y = slope_mean)) +
                        geom_point(color = "darkgreen", shape=16, size= 1)+
                        geom_smooth(method=lm, level=0.99, col='black', size= 0.5)+
                        theme_light()+
                        theme(axis.text=element_text(size=10),
                              axis.title = element_text(size=12))+
                        xlim(0.18,0.99)+
                        ylim(15,44)+
                        xlab("P Factor 2010s") +
                        ylab("Slope (%)"))


grid.arrange(P_GoF_1,P_GoF_2,
             widths = c(1,1),
             layout_matrix = rbind(c(1,2)))


dev.off()
```
```{r echo=FALSE, out.width="100%", fig.cap="P Factor GoF", fig.align='center'}
knitr::include_graphics("Output/Article_Figures/P_Factor_GoF.tiff")
```
```{r echo=FALSE, results='hide'}

# Plot P Factors Rasters

tiff(width=6000,height=2000,res = 300, file="Output/Article_Figures/P_Factors_HLC_TLs.tiff")

P50_vis<-ggplotGrob(ggplot(hlc_f, aes(x=x/1000, y=y/1000)) + geom_tile(aes(fill = P_Factor_50))+
                      scale_fill_distiller(type = "seq",palette = "Reds", 
                                           guide = "colourbar", aesthetics = "fill",
                                           direction= 1, na.value = "transparent")+
                      geom_polygon(aes(x=long/1000, y=lat/1000), data=roi, fill=NA,color="black", size=0.5, linetype=1)+
                      annotate(geom="text", x=610000/1000, y=4930700/1000, label="1950s", size = 8)+
                      labs(title = "", x = "",y = "")+
                      theme(plot.margin=unit(c(-0.5, 0, -0.5, -0.5), "cm"),
                            #plot.title = element_text(size=12, hjust = 0.5),
                            legend.position = "none",
                            axis.text.x = element_blank(),
                            axis.text.y = element_blank(),
                            axis.ticks = element_blank(),
                            rect = element_blank())+
                      coord_fixed())

P70_vis<-ggplotGrob(ggplot(hlc_f, aes(x=x/1000, y=y/1000)) + geom_tile(aes(fill = P_Factor_70))+
                      scale_fill_distiller(type = "seq",palette = "Reds", 
                                           guide = "colourbar", aesthetics = "fill",
                                           direction= 1, na.value = "transparent")+
                      geom_polygon(aes(x=long/1000, y=lat/1000), data=roi, fill=NA,color="black", size=0.5, linetype=1)+
                      annotate(geom="text", x=610000/1000, y=4930700/1000, label="1970s", size = 8)+
                      labs(title = "", x = "",y = "")+
                      theme(plot.margin=unit(c(-0.5, 0, -0.5, -0.5), "cm"),
                            # plot.title = element_text(size=12, hjust = 0.5),
                            legend.position = "none",
                            axis.text.x = element_blank(),
                            axis.text.y = element_blank(),
                            axis.ticks = element_blank(),
                            rect = element_blank())+
                      coord_fixed())

P00_vis<-ggplotGrob(ggplot(hlc_f, aes(x=x/1000, y=y/1000)) + geom_tile(aes(fill = P_Factor_00))+
                      scale_fill_distiller(type = "seq",palette = "Reds", 
                                           guide = "colourbar", aesthetics = "fill",
                                           direction= 1, na.value = "transparent")+
                      geom_polygon(aes(x=long/1000, y=lat/1000), data=roi, fill=NA,color="black", size=0.5, linetype=1)+
                      annotate(geom="text", x=610000/1000, y=4930700/1000, label="2000s", size = 8)+
                      labs(title = "", x = "",y = "")+
                      theme(plot.margin=unit(c(-0.5, 0, -0.5, -0.5), "cm"),
                            # plot.title = element_text(size=12, hjust = 0.5),
                            legend.position = "none",
                            axis.text.x = element_blank(),
                            axis.text.y = element_blank(),
                            axis.ticks = element_blank(),
                            rect = element_blank())+
                      coord_fixed())


P10_vis<-ggplotGrob(ggplot(hlc_f, aes(x=x/1000, y=y/1000)) + geom_tile(aes(fill = P_Factor_10))+
                      scale_fill_distiller(type = "seq",palette = "Reds", 
                                           guide = "colourbar", aesthetics = "fill",
                                           direction= 1, na.value = "transparent")+
                      geom_polygon(aes(x=long/1000, y=lat/1000), data=roi, fill=NA,color="black", size=0.5, linetype=1)+
                      annotate(geom="text", x=610000/1000, y=4930700/1000, label="2010s", size = 8)+
                      labs(title = "", x = "",y = "")+
                       ggspatial::annotation_scale(location="br",
                                                  plot_unit="km",
                                                  style="ticks",
                                                  pad_x = unit(2, "cm"))+
                      ggspatial::annotation_north_arrow(location= "br",
                                                        height = unit(2, "cm"),
                                                        width = unit(1, "cm"),
                                                        # pad_x = unit(, "cm"),
                                                        style = north_arrow_orienteering(
                                                          line_width = 1,
                                                          line_col = "black",
                                                          fill = c("black", "black"),
                                                          text_col = "black",
                                                          text_family = "",
                                                          text_face = NULL,
                                                          text_size = 7,
                                                          text_angle = 0))+
                      theme(plot.margin=unit(c(-0.5, 0, -0.5, -0.5), "cm"),
                            # plot.title = element_text(size=12, hjust = 0.5),
                            legend.position = "none",
                            axis.text.x = element_blank(),
                            axis.text.y = element_blank(),
                            axis.ticks = element_blank(),
                            rect = element_blank())+
                      coord_fixed())

combined_plot_P <- grid.arrange(P50_vis,P70_vis,P00_vis,P10_vis,
             widths = c(1,1,1,1),
             layout_matrix = rbind(c(1,2,3,4)))

plot_legend_P <- ggplot(hlc_f, aes(x=x/10000, y=y/10000)) + geom_tile(aes(fill = P_Factor_50))+
                  scale_fill_distiller(type = "seq",palette = "Reds", 
                                       guide = "colourbar", aesthetics = "fill", name = "P Factor (dimensionless)  ",
                                       direction= 1)+
  theme(legend.position = "bottom",
        legend.key.height = unit(1, 'cm'),
        legend.key.width = unit(5,'cm'),
        legend.title = element_text(size=20),
        legend.text = element_text(size=18))+
  coord_fixed()

# function to extract legend from plot
get_only_legend <- function(plot) {
  plot_table <- ggplot_gtable(ggplot_build(plot))
  legend_plot <- which(sapply(plot_table$grobs, function(x) x$name) == "guide-box")
  legend <- plot_table$grobs[[legend_plot]]
  return(legend)
}

# extract legend from plot1 using above function
legend_P <- get_only_legend(plot_legend_P)   

# final combined plot with shared legend
grid.arrange(combined_plot_P, legend_P, nrow = 2, heights = c(10, 2))

dev.off()
```
```{r echo=FALSE, out.width="100%", fig.cap="P Factors HLC TLs", fig.align='center'}
knitr::include_graphics("Output/Article_Figures/P_Factors_HLC_TLs.tiff")
```

```{r echo=FALSE, results='hide'}
# Plot HLC-RUSLE Models

HR50<- data.frame(rasterToPoints(R*K*LS*C_50_r*P_50_r))
colnames(HR50)<- c("x","y","value")
head(HR50)
MeanHR50 <- signif((mean(HR50$value)), digits = 4)

HR70<- data.frame(rasterToPoints(R*K*LS*C_70_r*P_70_r))
colnames(HR70)<- c("x","y","value")
head(HR70)
MeanHR70 <- signif((mean(HR70$value)), digits = 4)

HR00<- data.frame(rasterToPoints(R*K*LS*C_00_r*P_00_r))
colnames(HR00)<- c("x","y","value")
head(HR00)
MeanHR00 <- signif((mean(HR00$value)), digits = 4)

HR10<- data.frame(rasterToPoints(R*K*LS*C_10_r*P_10_r))
colnames(HR10)<- c("x","y","value")
head(HR10)
MeanHR10 <- signif((mean(HR10$value)), digits = 4)

tiff(width=3000,height=3000,res = 300, file="Output/Article_Figures/HLC_Rusle_models.tiff")

HR50_vis<-ggplotGrob(ggplot(HR50, aes(x=x/1000, y=y/1000)) + geom_tile(aes(fill = value))+
                      scale_fill_distiller(type = "seq",palette = "BrBG", 
                                           guide = "colourbar", aesthetics = "fill",
                                           limits = c(0,188), name="Mg ha-1 yr-1",
                                           direction= -1)+
                      geom_polygon(aes(x=long/1000, y=lat/1000), data=roi, fill=NA,color="black", size=0.5, linetype=1)+
                      annotate(geom="text", x=609199/1000, y=4931000/1000, label="1950s", size = 3)+
                       annotate(geom="text", x=610000/1000, y=4930700/1000, label="A mean = ", size = 3)+
                      annotate(geom="text", x=611200/1000, y=4930700/1000, label= as.factor(MeanHR50), size = 3)+
                      labs(subtitle = "", x = "",y = "")+
                      theme(plot.margin=unit(c(-0.5, 0,-0.5,-0.5), "cm"),
                            plot.subtitle = element_text(size=8, hjust = 0.5),
                            legend.position = "none",
                            axis.text.x = element_blank(),
                            axis.text.y = element_blank(),
                            axis.ticks = element_blank(),
                            rect = element_blank())+
                      coord_fixed())

HR70_vis<-ggplotGrob(ggplot(HR70, aes(x=x/1000, y=y/1000)) + geom_tile(aes(fill = value))+
                       scale_fill_distiller(type = "seq",palette = "BrBG", 
                                            guide = "colourbar", aesthetics = "fill",
                                            limits = c(0,188), name="Mg ha-1 yr-1",
                                            direction= -1)+
                       geom_polygon(aes(x=long/1000, y=lat/1000), data=roi, fill=NA,color="black", size=0.5, linetype=1)+
                       annotate(geom="text", x=609199/1000, y=4931000/1000, label="1970s", size = 3)+
                       annotate(geom="text", x=610000/1000, y=4930700/1000, label="A mean = ", size = 3)+
                       annotate(geom="text", x=611200/1000, y=4930700/1000, label= as.factor(MeanHR70), size = 3)+
                       labs(title = "", x = "",y = "")+
                       theme(plot.margin=unit(c(-0.5, 0, -0.5,-0.5), "cm"),
                             plot.title = element_text(size=8),
                             legend.position = "none",
                             axis.text.x = element_blank(),
                             axis.text.y = element_blank(),
                             axis.ticks = element_blank(),
                             rect = element_blank())+
                       coord_fixed())

HR00_vis<-ggplotGrob(ggplot(HR00, aes(x=x/1000, y=y/1000)) + geom_tile(aes(fill = value))+
                       scale_fill_distiller(type = "seq",palette = "BrBG", 
                                            guide = "colourbar", aesthetics = "fill",
                                            limits = c(0,188), name="Mg ha-1 yr-1",
                                            direction= -1)+
                       geom_polygon(aes(x=long/1000, y=lat/1000), data=roi, fill=NA,color="black", size=0.5, linetype=1)+
                       annotate(geom="text", x=609199/1000, y=4931000/1000, label="2000s", size = 3)+
                       annotate(geom="text", x=610000/1000, y=4930700/1000, label="A mean = ", size = 3)+
                       annotate(geom="text", x=611200/1000, y=4930700/1000, label= as.factor(MeanHR00), size = 3)+
                       labs(title = "", x = "",y = "")+
                       theme(plot.margin=unit(c(-0.5, 0,-0.5,-0.5), "cm"),
                             plot.title = element_text(size=8),
                             legend.position = "none",
                             axis.text.x = element_blank(),
                             axis.text.y = element_blank(),
                             axis.ticks = element_blank(),
                             rect = element_blank())+
                       coord_fixed())


HR10_vis<-ggplotGrob(ggplot(HR10, aes(x=x/1000, y=y/1000)) + geom_tile(aes(fill = value))+
                       scale_fill_distiller(type = "seq",palette = "BrBG", 
                                            guide = "colourbar", aesthetics = "fill",
                                            limits = c(0,188), name="Mg ha-1 yr-1",
                                            direction= -1)+
                       geom_polygon(aes(x=long/1000, y=lat/1000), data=roi, fill=NA,color="black", size=0.5, linetype=1)+
                       annotate(geom="text", x=609199/1000, y=4931000/1000, label="2010s", size = 3)+
                       annotate(geom="text", x=610000/1000, y=4930700/1000, label="A mean = ", size = 3)+
                       annotate(geom="text", x=611200/1000, y=4930700/1000, label= as.factor(MeanHR10), size = 3)+
                       labs(title = "", x = "",y = "")+
                      ggspatial::annotation_scale(location="br",
                                                  plot_unit="km",
                                                  style="ticks",
                                                  pad_x = unit(2, "cm"))+
                      ggspatial::annotation_north_arrow(location= "br",
                                                        height = unit(2, "cm"),
                                                        width = unit(1, "cm"),
                                                        # pad_x = unit(, "cm"),
                                                        style = north_arrow_orienteering(
                                                          line_width = 1,
                                                          line_col = "black",
                                                          fill = c("black", "black"),
                                                          text_col = "black",
                                                          text_family = "",
                                                          text_face = NULL,
                                                          text_size = 3,
                                                          text_angle = 0))+
                       theme(plot.margin=unit(c(-0.5, 0,-0.5,-0.5), "cm"),
                             plot.title = element_text(size=8),
                             legend.position = "none",
                             axis.text.x = element_blank(),
                             axis.text.y = element_blank(),
                             axis.ticks = element_blank(),
                             rect = element_blank())+
                       coord_fixed())

combined_plot_HR <- grid.arrange(HR50_vis,HR70_vis,HR00_vis,HR10_vis,
                                 widths = c(1,1),
                                 layout_matrix = rbind(c(1, 2),
                                                       c(3, 4)))


plot_legend_HR <- ggplot(HR50, aes(x=x, y=y)) + geom_tile(aes(fill = value))+
  scale_fill_distiller(type = "seq",palette = "BrBG", 
                       guide = "colourbar", aesthetics = "fill",
                       limits = c(0,188), name="Mg ha-1 yr-1",
                       direction= -1)+
  theme(legend.position = "left",
        legend.key.height = unit(4, 'cm'),
        legend.key.width = unit(1,'cm'),
        legend.title = element_text(size=12),
        legend.text = element_text(size=10))+
  coord_fixed()

# function to extract legend from plot
get_only_legend <- function(plot) {
  plot_table <- ggplot_gtable(ggplot_build(plot))
  legend_plot <- which(sapply(plot_table$grobs, function(x) x$name) == "guide-box")
  legend <- plot_table$grobs[[legend_plot]]
  return(legend)
}

# extract legend from plot1 using above function
legend_HR <- get_only_legend(plot_legend_HR)   

# final combined plot with shared legend
grid.arrange(legend_HR, combined_plot_HR, ncol = 2, widths = c(1, 5))

dev.off()
```

```{r echo=FALSE, out.width="100%", fig.cap="HLC Rusle models", fig.align='center'}
knitr::include_graphics("Output/Article_Figures/HLC_Rusle_models.tiff")
```

```{r echo=FALSE, results='hide'}
# A mean values trend

Mean_A <- data.frame(matrix(nrow=4, ncol=2, byrow=TRUE))
row.names(Mean_A) <- NULL
Mean_A<- cbind(Period = c("1950s","1970s","2000s","2010s"), Value = c(MeanHR50,MeanHR70,MeanHR00,MeanHR10))
Mean_A

```

```{r echo=FALSE, results='hide'}
# PLOT: A Factors mean values graph
Mean_A <- fortify(data.frame(Mean_A))

tiff(width=3000,height=2000,res = 300, file="Output/Article_Figures/A_Factor_mean_values.tiff")

Mean_A2 <- ggplot(Mean_A, aes(x=Period, y= Value, group=1)) +
  geom_line(size = 1, colour="gray", linejoin='round') +
  geom_point(size=3, colour="black")+
  theme_light()+
  theme(axis.text=element_text(size=18),
        axis.title = element_text(size=18))+
  xlab("HLC Period")+
  ylab("A Mean Values")
print(Mean_A2)
dev.off()

```
```{r echo=FALSE, out.width="100%", fig.cap="P Factor mean values", fig.align='center'}
knitr::include_graphics("Output/Article_Figures/A_Factor_mean_values.tiff")
```

```{r echo=FALSE, results='hide'}

# Difference between the 1950s and 2010s soil erosion estimations

HR_diff <- writeRaster(resample(((rasterFromXYZ(HR10))-(rasterFromXYZ(HR50))), R), 'Output/Rasters/HR_diff.tif', format="GTiff", overwrite=TRUE)

HR_diff[HR_diff < -0.00001] <- -1
HR_diff[HR_diff > 0.00001] <- 1

HR_diff_f <- fortify(data.frame(rasterToPoints(HR_diff)))
colnames(HR_diff_f)<- c("x","y","A")


tiff(width=2000,height=2000,res = 300, file="Output/Article_Figures/HR_10_50_diff.tiff")

HR_diff_2 <- ggplot(HR_diff_f, aes(x=x/1000, y=y/1000)) + geom_tile(aes(fill = A))+
            scale_fill_gradientn(colours=c("#abdda4", "white", "#ef3b2c"), breaks=c(-1,0,1), 
                                 labels = c("Decreased", "Unchanged", "Increased"))+
  geom_polygon(aes(x=long/1000, y=lat/1000), data=roi, fill=NA,color="black", size=0.5, linetype=1)+
  labs(title = "Difference 2010s - 1950s Rusle models", x = "",y = "")+
   ggspatial::annotation_scale(location="br",
                                                  plot_unit="km",
                                                  style="ticks",
                                                  pad_x = unit(2, "cm"))+
                      ggspatial::annotation_north_arrow(location= "br",
                                                        height = unit(2, "cm"),
                                                        width = unit(1, "cm"),
                                                        # pad_x = unit(, "cm"),
                                                        style = north_arrow_orienteering(
                                                          line_width = 1,
                                                          line_col = "black",
                                                          fill = c("black", "black"),
                                                          text_col = "black",
                                                          text_family = "",
                                                          text_face = NULL,
                                                          text_size = 3,
                                                          text_angle = 0))+
                       theme(plot.margin=unit(c(-0.5,-0.2,-0.5, -0.5), "cm"),
                             plot.title = element_text(size=12, hjust = 0),
                             axis.text.x = element_blank(),
                             axis.text.y = element_blank(),
                             axis.ticks = element_blank(),
                             rect = element_blank())+
                       coord_fixed()
print(HR_diff_2)
dev.off()

```

```{r echo=FALSE, out.width="100%", fig.cap="P Factor mean values", fig.align='center'}
knitr::include_graphics("Output/Article_Figures/HR_10_50_diff.tiff")
```
```{r echo=FALSE, results='hide'}
# Case Limit Scenarios

# This function return the C Factor for the Scenario 1 - Woodland.
Woodland_Scenario <- function(c){
  (case_when(c == "Agriculture (Generic)" ~ 0.0011, c == "Non irrigated arable land" ~ 0.0011, c == "Pastures" ~ 0.0011, c == "Grassland" ~ 0.0435, c == "Sparsely vegetated areas" ~ 0.2652, c == "Transitional woodland-shrub" ~ 0.0219, c == "Mixed Forest" ~ 0.0011, c == "Residential area" ~ 0.0003, c == "Greenhouse" ~ 0.0011,c == "Industrial area" ~ 0.0003,c == "Agro - Forestry" ~ 0.0011,c == "Vineyard" ~ 0.0011,c == "Fruit Trees" ~ 0.0011,c == "Water body" ~ 0))
}

# C_Factor_Woodland
hlc_v$C_Factor_W <- Woodland_Scenario(hlc_v$LU_2010)

C_W_r<- writeRaster(resample(raster((as(st_rasterize(st_as_sf(subset(hlc_v, select = c("x","y","C_Factor_W")))), 
                    "Raster")), layer = 3), R), 'Output/Rasters/C_Factor_W.tif', format="GTiff", overwrite=TRUE)


# This function return the C Factor for the Scenario 2 - Pastures.
Pastures_Scenario <- function(c){
  (case_when(c == "Agriculture (Generic)" ~ 0.0903, c == "Non irrigated arable land" ~ 0.0903, c == "Pastures" ~ 0.0903, c == "Grassland" ~ 0.0435, c == "Sparsely vegetated areas" ~ 0.2652, c == "Transitional woodland-shrub" ~ 0.0219, c == "Mixed Forest" ~ 0.0011, c == "Residential area" ~ 0.0003, c == "Greenhouse" ~ 0.0903,c == "Industrial area" ~ 0.0003,c == "Agro - Forestry" ~ 0.0903,c == "Vineyard" ~ 0.0903,c == "Fruit Trees" ~ 0.0903,c == "Water body" ~ 0))
}

# C_Factor_Pastures
hlc_v$C_Factor_P <- Pastures_Scenario(hlc_v$LU_2010)

C_P_r<- writeRaster(resample(raster((as(st_rasterize(st_as_sf(subset(hlc_v, select = c("x","y","C_Factor_P")))), 
                    "Raster")), layer = 3), R), 'Output/Rasters/C_Factor_P.tif', format="GTiff", overwrite=TRUE)


# This function return the C Factor for the Scenario 3 - Agroforestry.
Agroforestry_Scenario <- function(c){
  (case_when(c == "Agriculture (Generic)" ~ 0.0881, c == "Non irrigated arable land" ~ 0.0881, c == "Pastures" ~ 0.0881, c == "Grassland" ~ 0.0435, c == "Sparsely vegetated areas" ~ 0.2652, c == "Transitional woodland-shrub" ~ 0.0219, c == "Mixed Forest" ~ 0.0011, c == "Residential area" ~ 0.0003, c == "Greenhouse" ~ 0.0881, c == "Industrial area" ~ 0.0003,c == "Agro - Forestry" ~ 0.0881,c == "Vineyard" ~ 0.0881, c == "Fruit Trees" ~ 0.0881, c == "Water body" ~ 0))
}

# C_Factor_Agroforestry
hlc_v$C_Factor_AF <- Agroforestry_Scenario(hlc_v$LU_2010)

C_AF_r<- writeRaster(resample(raster((as(st_rasterize(st_as_sf(subset(hlc_v, select = c("x","y","C_Factor_AF")))), 
                    "Raster")), layer = 3), R), 'Output/Rasters/C_Factor_AF.tif', format="GTiff", overwrite=TRUE)

# This function return the C Factor for the Scenario 4 - Arable Land
Arable_Land_Scenario <- function(c){
  (case_when(c == "Agriculture (Generic)" ~ 0.166, c == "Non irrigated arable land" ~ 0.166, c == "Pastures" ~ 0.166, c == "Grassland" ~ 0.166, c == "Sparsely vegetated areas" ~ 0.2652, c == "Transitional woodland-shrub" ~ 0.0219, c == "Mixed Forest" ~ 0.0011, c == "Residential area" ~ 0.0003, c == "Greenhouse" ~ 0.166, c == "Industrial area" ~ 0.0003,c == "Agro - Forestry" ~ 0.166, c == "Vineyard" ~ 0.166, c == "Fruit Trees" ~ 0.166, c == "Water body" ~ 0))
}

# C_Factor_Arable_Land
hlc_v$C_Factor_AL <-Arable_Land_Scenario(hlc_v$LU_2010)

C_AL_r<- writeRaster(resample(raster((as(st_rasterize(st_as_sf(subset(hlc_v, select = c("x","y","C_Factor_AL")))), 
                    "Raster")), layer = 3), R), 'Output/Rasters/C_Factor_AL.tif', format="GTiff", overwrite=TRUE)

# Scenarios' C Factor rasters

C_Scenario_stack <- stack(C_W_r, C_P_r, C_AF_r, C_AL_r)

```

```{r echo=FALSE, results='hide'}
# 19th Century P_Factor
# !! the P_Factor of the 19th Century has been constrained only within the current (2022) farmland area.

hlc_v$P_Factor_PM <- case_when(hlc_v$C_Factor_AL == 0.166 ~  ((hlc_v$Area/hlc_v$NoF_PostMed)*hlc_v$Area^-1)/(hlc_v$slope_mean/100))

hlc_v$P_Factor_PM <- Add_Terr_Farming(hlc_v$P_Factor_PM, hlc_v$CLASS_bt_PostMed,hlc_v$slope_mean, hlc_v$P_Factor_PM)
hlc_v$P_Factor_PM <- Replace_NA(hlc_v$P_Factor_PM)

P_PM_r<- writeRaster(resample(raster((as(st_rasterize(st_as_sf(subset(hlc_v, select = c("x","y","P_Factor_PM")))), 
                    "Raster")), layer = 3), R), 'Output/Rasters/P_Factor_PM.tif', format="GTiff", overwrite=TRUE)
```

```{r echo=FALSE, results='hide'}
# Scenarios-RUSLE Models

SRW_r <- writeRaster(resample((R*K*LS*C_W_r), R), 'Output/Rasters/Scenario_1.tif', format="GTiff", overwrite=TRUE)
SRP_r <- writeRaster(resample((R*K*LS*C_P_r*P_PM_r), R), 'Output/Rasters/Scenario_2.tif', format="GTiff", overwrite=TRUE)
SRAF_r <- writeRaster(resample((R*K*LS*C_AF_r*P_PM_r), R), 'Output/Rasters/Scenario_3.tif', format="GTiff", overwrite=TRUE)
SRAL_r <- writeRaster(resample((R*K*LS*C_AL_r*P_PM_r), R), 'Output/Rasters/Scenario_4.tif', format="GTiff", overwrite=TRUE)

# Plot Scenarios-RUSLE Models

SRW<- data.frame(rasterToPoints(SRW_r))
colnames(SRW)<- c("x","y","value")
head(SRW)
MeanSRW <- as.factor(signif((mean(SRW$value)), digits = 4))

SRP<- data.frame(rasterToPoints(SRP_r))
colnames(SRP)<- c("x","y","value")
head(SRP)
MeanSRP <- as.factor(signif((mean(SRP$value)), digits = 4))

SRAF<- data.frame(rasterToPoints(SRAF_r))
colnames(SRAF)<- c("x","y","value")
head(SRAF)
MeanSRAF <- as.factor(signif((mean(SRAF$value)), digits = 4))

SRAL<- data.frame(rasterToPoints(SRAL_r))
colnames(SRAL)<- c("x","y","value")
head(SRAL)
MeanSRAL <- as.factor(signif((mean(SRAL$value)), digits = 4))


tiff(width=3000,height=3000,res = 300, file="Output/Article_Figures/Scenarios_Rusle_models.tiff")

SRW_vis<-ggplotGrob(ggplot(SRW, aes(x=x/1000, y=y/1000)) + geom_tile(aes(fill = value))+
                      scale_fill_distiller(type = "seq",palette = "BrBG", 
                                           guide = "colourbar", aesthetics = "fill",
                                           limits = c(0,188), name="Mg ha-1 yr-1",
                                           direction= -1)+
                      geom_polygon(aes(x=long/1000, y=lat/1000), data=roi, fill=NA,color="black", size=0.5, linetype=1)+
                      annotate(geom="text", x=609199/1000, y=4931000/1000, label="(1) Woodland", size = 3)+
                       annotate(geom="text", x=610000/1000, y=4930700/1000, label="A mean = ", size = 3)+
                      annotate(geom="text", x=611200/1000, y=4930700/1000, label= MeanSRW, size = 3)+
                      labs(subtitle = "", x = "",y = "")+
                      theme(plot.margin=unit(c(-0.5, 0,-0.5,-0.5), "cm"),
                            plot.subtitle = element_text(size=8, hjust = 0.5),
                            legend.position = "none",
                            axis.text.x = element_blank(),
                            axis.text.y = element_blank(),
                            axis.ticks = element_blank(),
                            rect = element_blank())+
                      coord_fixed())

SRP_vis<-ggplotGrob(ggplot(SRP, aes(x=x/1000, y=y/1000)) + geom_tile(aes(fill = value))+
                       scale_fill_distiller(type = "seq",palette = "BrBG", 
                                            guide = "colourbar", aesthetics = "fill",
                                            limits = c(0,188), name="Mg ha-1 yr-1",
                                            direction= -1)+
                      geom_polygon(aes(x=long/1000, y=lat/1000), data=roi, fill=NA,color="black", size=0.5, linetype=1)+
                       annotate(geom="text", x=609199/1000, y=4931000/1000, label="(2) Pastures", size = 3)+
                       annotate(geom="text", x=610000/1000, y=4930700/1000, label="A mean = ", size = 3)+
                       annotate(geom="text", x=611200/1000, y=4930700/1000, label= MeanSRP, size = 3)+
                       labs(title = "", x = "",y = "")+
                       theme(plot.margin=unit(c(-0.5, 0, -0.5,-0.5), "cm"),
                             plot.title = element_text(size=8),
                             legend.position = "none",
                             axis.text.x = element_blank(),
                             axis.text.y = element_blank(),
                             axis.ticks = element_blank(),
                             rect = element_blank())+
                       coord_fixed())

SRAF_vis<-ggplotGrob(ggplot(SRAF, aes(x=x/1000, y=y/1000)) + geom_tile(aes(fill = value))+
                       scale_fill_distiller(type = "seq",palette = "BrBG", 
                                            guide = "colourbar", aesthetics = "fill",
                                            limits = c(0,188), name="Mg ha-1 yr-1",
                                            direction= -1)+
                       geom_polygon(aes(x=long/1000, y=lat/1000), data=roi, fill=NA,color="black", size=0.5, linetype=1)+
                       annotate(geom="text", x=609199/1000, y=4931000/1000, label="(3) Agroforestry", size = 3)+
                       annotate(geom="text", x=610000/1000, y=4930700/1000, label="A mean = ", size = 3)+
                       annotate(geom="text", x=611200/1000, y=4930700/1000, label= MeanSRAF, size = 3)+
                       labs(title = "", x = "",y = "")+
                       theme(plot.margin=unit(c(-0.5, 0,-0.5,-0.5), "cm"),
                             plot.title = element_text(size=8),
                             legend.position = "none",
                             axis.text.x = element_blank(),
                             axis.text.y = element_blank(),
                             axis.ticks = element_blank(),
                             rect = element_blank())+
                       coord_fixed())


SRAL_vis<-ggplotGrob(ggplot(SRAL, aes(x=x/1000, y=y/1000)) + geom_tile(aes(fill = value))+
                       scale_fill_distiller(type = "seq",palette = "BrBG", 
                                            guide = "colourbar", aesthetics = "fill",
                                            limits = c(0,188), name="Mg ha-1 yr-1",
                                            direction= -1)+
                       geom_polygon(aes(x=long/1000, y=lat/1000), data=roi, fill=NA,color="black", size=0.5, linetype=1)+
                       annotate(geom="text", x=609199/1000, y=4931000/1000, label="(4) Arable Land", size = 3)+
                       annotate(geom="text", x=610000/1000, y=4930700/1000, label="A mean = ", size = 3)+
                       annotate(geom="text", x=611200/1000, y=4930700/1000, label= MeanSRAL, size = 3)+
                       labs(title = "", x = "",y = "")+
                        ggspatial::annotation_scale(location="br",
                                                  plot_unit="km",
                                                  style="ticks",
                                                  pad_x = unit(2, "cm"))+
                      ggspatial::annotation_north_arrow(location= "br",
                                                        height = unit(2, "cm"),
                                                        width = unit(1, "cm"),
                                                        # pad_x = unit(, "cm"),
                                                        style = north_arrow_orienteering(
                                                          line_width = 1,
                                                          line_col = "black",
                                                          fill = c("black", "black"),
                                                          text_col = "black",
                                                          text_family = "",
                                                          text_face = NULL,
                                                          text_size = 3,
                                                          text_angle = 0))+
                       theme(plot.margin=unit(c(-0.5, 0,-0.5,-0.5), "cm"),
                             plot.title = element_text(size=8),
                             legend.position = "none",
                             axis.text.x = element_blank(),
                             axis.text.y = element_blank(),
                             axis.ticks = element_blank(),
                             rect = element_blank())+
                       coord_fixed())

combined_plot_SR <- grid.arrange(SRW_vis,SRP_vis,SRAF_vis,SRAL_vis,
                                 widths = c(1,1),
                                 layout_matrix = rbind(c(1, 2),
                                                       c(3, 4)))


plot_legend_SR <- ggplot(SRAL, aes(x=x, y=y)) + geom_tile(aes(fill = value))+
  scale_fill_distiller(type = "seq",palette = "BrBG", 
                       guide = "colourbar", aesthetics = "fill",
                       limits = c(0,188), name="Mg ha-1 yr-1",
                       direction= -1)+
  theme(legend.position = "left",
        legend.key.height = unit(4, 'cm'),
        legend.key.width = unit(1,'cm'),
        legend.title = element_text(size=12),
        legend.text = element_text(size=10))+
  coord_fixed()

# function to extract legend from plot
get_only_legend <- function(plot) {
  plot_table <- ggplot_gtable(ggplot_build(plot))
  legend_plot <- which(sapply(plot_table$grobs, function(x) x$name) == "guide-box")
  legend <- plot_table$grobs[[legend_plot]]
  return(legend)
}

# extract legend from plot1 using above function
legend_SR <- get_only_legend(plot_legend_SR)   

# final combined plot with shared legend
grid.arrange(legend_SR, combined_plot_SR, ncol = 2, widths = c(1, 5))

dev.off()
```

```{r echo=FALSE, out.width="100%", fig.cap="HLC Rusle models", fig.align='center'}
knitr::include_graphics("Output/Article_Figures/Scenarios_Rusle_models.tiff")
```

```{r echo=FALSE, results='hide'}

#Export Tables with C, P and A mean values

CS_stack <- stack(C_W_r, C_P_r, C_AF_r, C_AL_r)
Mean_CS <- data.frame(signif(cellStats(CS_stack, "mean"),digits = 4))
colnames(Mean_CS) <- 'C_Factor'
Mean_CS <- cbind(Mean_CS, Period = c("1950s","1970s","2000s","2010s"))
Mean_CS <- Mean_CS[, c(2,1)]
rownames(Mean_CS)<- NULL

Mean_P_PM <- data.frame(signif(cellStats(P_PM_r, "mean"),digits = 4))
rownames(Mean_P_PM)<- NULL

AS_stack <- stack(SRW_r,SRP_r,SRAF_r,SRAL_r)
Mean_AS <- data.frame(signif(cellStats(AS_stack, "mean"), digits = 4))
colnames(Mean_AS) <- 'A_Factor'
Mean_AS <- cbind(Mean_AS, Period = c("1950s","1970s","2000s","2010s"))
Mean_AS <- Mean_AS[, c(2,1)]
rownames(Mean_AS)<- NULL

Summary_Table <- data.frame(matrix(nrow = 8, ncol= 4))
Summary_Table <- cbind(Period = c("1950s","1970s","2000s","2010s","Scenario 1","Scenario 2", "Scenario 3", "Scenario 4"), C = c(Mean_C[1,2],Mean_C[2,2],Mean_C[3,2],Mean_C[4,2], Mean_CS[1,2],Mean_CS[2,2],Mean_CS[3,2],Mean_CS[4,2]), P = c(Mean_P[1,2],Mean_P[2,2],Mean_P[3,2],Mean_P[4,2], "N.A.",Mean_P_PM[1,1],Mean_P_PM[1,1],Mean_P_PM[1,1]), A=c(Mean_A[1,2], Mean_A[2,2],Mean_A[3,2],Mean_A[4,2], Mean_AS[1,2], Mean_AS[2,2],Mean_AS[3,2], Mean_AS[4,2]))
```

```{r echo=FALSE, results='hide'}
#Export Tables in PDFs

pdf(file="Output/Tables/Mean_C.pdf")
grid.table(Mean_C)
dev.off()

pdf(file="Output/Tables/Mean_P.pdf")
grid.table(Mean_P)
dev.off()

pdf(file="Output/Tables/Mean_A.pdf")
grid.table(Mean_A)
dev.off()

pdf(file="Output/Tables/Mean_CS.pdf")
grid.table(Mean_CS)
dev.off()

pdf(file="Output/Tables/Mean_AS.pdf")
grid.table(Mean_AS)
dev.off()

pdf(file="Output/Tables/Summary_Table.pdf")
grid.table(Summary_Table)
dev.off()
```

```{r echo=FALSE, results='hide'}

#Future Projections - RUSLE 2050

# Rainfall erosivity projections for 2050

R2050 <- raster("GeoTiff/R_factor_EU_2050.tif") ## From --> Panagos, P., Borrelli, P., Matthews, F., Liakos, L., Bezak, N., Diodato, N. and Ballabio, C., 2022. Global rainfall erosivity projections for 2050 and 2070. Journal of Hydrology, 610, Art.no.127865.DOI: 10.1016/j.jhydrol.2022.127865

## #Linear regression at each raster pixel's value to predict 2050 P values

sdata_P = as.matrix(as.data.frame(na.omit(values(P_stack))))
t_P = matrix(1:ncol(sdata_P), nrow=nrow(sdata_P), ncol=ncol(sdata_P), byrow=TRUE)
cell_P = matrix(1:nrow(sdata_P), nrow=nrow(sdata_P), ncol=ncol(sdata_P))
d_P = data.frame(P=c(sdata_P), t=c(t_P), cell=factor(sprintf("C%010d",c(cell_P))))
d_P$Age <- ifelse(d_P$t==1,1950, ifelse(d_P$t==2,1970, ifelse(d_P$t==3, 2000, 2010)))
mod_P = lapply(split(d_P,d_P$cell),function(s){lm(P~Age, data=s)})
P_2050 <- sapply(mod_P, function(m){predict(m, newdata=data.frame(Age=2050))})

P_2050_df <- as.data.frame(as.matrix(P_2050))
P_2050_df2 <- data.frame(rasterToPoints(P_50_r))
colnames(P_2050_df2)<- c("x","y","value")
P_2050_df2$value <- P_2050_df$V1

P_2050_df2$value <- Replace_NA(P_2050_df2$value)

P_2050_r <- writeRaster(resample((rasterFromXYZ(P_2050_df2)), R), 'Output/Rasters/P_2050.tif', format="GTiff", overwrite=TRUE)

##C Factor projections for 2050 - not considered in this study.

# sdata_C = as.matrix(as.data.frame(na.omit(values(C_stack))))
# t_C = matrix(1:ncol(sdata_C), nrow=nrow(sdata_C), ncol=ncol(sdata_C), byrow=TRUE)
# cell_C = matrix(1:nrow(sdata_C), nrow=nrow(sdata_C), ncol=ncol(sdata_C))
# d_C = data.frame(C=c(sdata_C), t=c(t_C), cell=factor(sprintf("C%010d",c(cell_C))))
# d_C$Age <- ifelse(d_C$t==1,1950, ifelse(d_C$t==2,1970, ifelse(d_C$t==3, 2000, 2010)))
# mod_C = lapply(split(d_C,d_C$cell),function(s){lm(C~Age, data=s)})
# C_2050 <- sapply(mod_C, function(m){predict(m, newdata=data.frame(Age=2050))})
# 
# C_2050_df <- as.data.frame(as.matrix(C_2050))
# rast_to_fill<- data.frame(rasterToPoints(P_50_r))
# colnames(rast_to_fill)<- c("x","y","value")
# C_2050_df2 <- rast_to_fill
# C_2050_df2$value <- C_2050_df$V1
# C_2050_df2$value[is.na(C_2050_df2$value)] <- 1
# C_2050_df2$value[C_2050_df2$value > 1] <- 1
# 
# C_2050_r <- writeRaster(resample((rasterFromXYZ(C_2050_df2)), R), 'Output/Rasters/C_2050.tif', format="GTiff", overwrite=TRUE)

```

```{r echo=FALSE, results='hide'}

#Plotting future projections

HR2050_a<- data.frame(rasterToPoints(R2050*K*LS*C_10_r*P_PM_r))
colnames(HR2050_a)<- c("x","y","value")
head(HR2050_a)
MeanHR2050_a <- signif((mean(HR2050_a$value)), digits = 4)

HR2050_c<- data.frame(rasterToPoints(R2050*K*LS*C_10_r*P_2050_r))
colnames(HR2050_c)<- c("x","y","value")
head(HR2050_c)
MeanHR2050_c <- signif((mean(HR2050_c$value)), digits = 4)

HR2050_b<- data.frame(rasterToPoints(R2050*K*LS*C_10_r*P_10_r))
colnames(HR2050_b)<- c("x","y","value")
head(HR2050_b)
MeanHR2050_b <- signif((mean(HR2050_b$value)), digits = 4)

tiff(width=3300,height=1500,res = 300, file="Output/Article_Figures/Rusle_2050.tiff")

HR2050_a_vis<-ggplotGrob(ggplot(HR2050_a, aes(x=x/1000, y=y/1000)) + geom_tile(aes(fill = value))+
                       scale_fill_distiller(type = "seq",palette = "BrBG", 
                                            guide = "colourbar", aesthetics = "fill",
                                            limits = c(0,188), name="Mg ha-1 yr-1",
                                            direction= -1)+
                       geom_polygon(aes(x=long/1000, y=lat/1000), data=roi, fill=NA,color="black", size=0.5, linetype=1)+
                       annotate(geom="text", x=609700/1000, y=4931000/1000, 
                                label="1) P Factor 19th Century", size = 3)+
                       annotate(geom="text", x=610000/1000, y=4930500/1000, label="A mean =  ", size = 3)+
                       annotate(geom="text", x=611200/1000, y=4930500/1000, label= as.factor(MeanHR2050_a), size = 3)+
                       labs(title = "", x = "",y = "")+
                       theme(plot.margin=unit(c(-0.5, 0,-0.5,-0.5), "cm"),
                             plot.title = element_text(size=8),
                             legend.position = "none",
                             axis.text.x = element_blank(),
                             axis.text.y = element_blank(),
                             axis.ticks = element_blank(),
                             rect = element_blank())+
                       coord_fixed())


HR2050_b_vis<-ggplotGrob(ggplot(HR2050_b, aes(x=x/1000, y=y/1000)) + geom_tile(aes(fill = value))+
                       scale_fill_distiller(type = "seq",palette = "BrBG", 
                                            guide = "colourbar", aesthetics = "fill",
                                            limits = c(0,188), name="Mg ha-1 yr-1",
                                            direction= -1)+
                       geom_polygon(aes(x=long/1000, y=lat/1000), data=roi, fill=NA,color="black", size=0.5, linetype=1)+
                       annotate(geom="text", x=609199/1000, y=4931000/1000, label="2) P Factor 2010s", size = 3)+
                       annotate(geom="text", x=610000/1000, y=4930500/1000, label="A mean =  ", size = 3)+
                       annotate(geom="text", x=611200/1000, y=4930500/1000, label= as.factor(MeanHR2050_b), size = 3)+
                       labs(title = "", x = "",y = "")+
                       theme(plot.margin=unit(c(-0.5, 0,-0.5,-0.5), "cm"),
                             plot.title = element_text(size=8),
                             legend.position = "none",
                             axis.text.x = element_blank(),
                             axis.text.y = element_blank(),
                             axis.ticks = element_blank(),
                             rect = element_blank())+
                       coord_fixed())

HR2050_c_vis<-ggplotGrob(ggplot(HR2050_c, aes(x=x/1000, y=y/1000)) + geom_tile(aes(fill = value))+
                       scale_fill_distiller(type = "seq",palette = "BrBG", 
                                            guide = "colourbar", aesthetics = "fill",
                                            limits = c(0,188), name="Mg ha-1 yr-1",
                                            direction= -1)+
                       geom_polygon(aes(x=long/1000, y=lat/1000), data=roi, fill=NA,color="black", size=0.5, linetype=1)+
                       annotate(geom="text", x=609199/1000, y=4931000/1000, label="3) P Factor 2050", size = 3)+
                       annotate(geom="text", x=610000/1000, y=4930500/1000, label="A mean =  ", size = 3)+
                       annotate(geom="text", x=611215/1000, y=4930500/1000, label= as.factor(MeanHR2050_c), size = 3)+
                       labs(title = "", x = "",y = "")+
                      ggspatial::annotation_scale(location="br",
                                                  plot_unit="km",
                                                  style="ticks",
                                                  pad_x = unit(2, "cm"))+
                      ggspatial::annotation_north_arrow(location= "br",
                                                        height = unit(2, "cm"),
                                                        width = unit(1, "cm"),
                                                        # pad_x = unit(, "cm"),
                                                        style = north_arrow_orienteering(
                                                          line_width = 1,
                                                          line_col = "black",
                                                          fill = c("black", "black"),
                                                          text_col = "black",
                                                          text_family = "",
                                                          text_face = NULL,
                                                          text_size = 3,
                                                          text_angle = 0))+
                       theme(plot.margin=unit(c(-0.5, 0,-0.5,-0.5), "cm"),
                             plot.title = element_text(size=8),
                             legend.position = "none",
                             axis.text.x = element_blank(),
                             axis.text.y = element_blank(),
                             axis.ticks = element_blank(),
                             rect = element_blank())+
                       coord_fixed())

combined_plot_2050 <- grid.arrange(HR2050_a_vis,HR2050_b_vis,HR2050_c_vis,
                                 widths = c(1,1,1),
                                layout_matrix = rbind(c(1,2,3)))


plot_legend_2050 <- ggplot(HR2050_a, aes(x=x, y=y)) + geom_tile(aes(fill = value))+
  scale_fill_distiller(type = "seq",palette = "BrBG", 
                       guide = "colourbar", aesthetics = "fill",
                       limits = c(0,1050), name="Mg ha-1 yr-1",
                       direction= -1)+
  theme(legend.position = "bottom",
        legend.key.height = unit(0.5, 'cm'),
        legend.key.width = unit(2,'cm'),
        legend.title = element_text(size=10),
        legend.text = element_text(size=8))+
  coord_fixed()

# function to extract legend from plot
get_only_legend <- function(plot) {
  plot_table <- ggplot_gtable(ggplot_build(plot))
  legend_plot <- which(sapply(plot_table$grobs, function(x) x$name) == "guide-box")
  legend <- plot_table$grobs[[legend_plot]]
  return(legend)
}

# extract legend from plot1 using above function
legend_2050 <- get_only_legend(plot_legend_2050)   

# final combined plot with shared legend
grid.arrange(combined_plot_2050, legend_2050, nrow = 2, heights = c(8, 2))

dev.off()
```

```{r echo=FALSE, out.width="100%", fig.cap="HLC_Rusle_2050", fig.align='center'}
knitr::include_graphics("Output/Article_Figures/Rusle_2050.tiff")
```
